# Supplementary material for: Estimation and efficient computation of the true probability of recurrence of short linear protein sequence motifs in unrelated proteins
Source: BMC Bioinformatics. 2010 Jan 7;11:14. doi: 10.1186/1471-2105-11-14 (PMC2819990; doi:10.1186/1471-2105-11-14)
Supplement: Additional file 1 — Slimsuite software package. This ZIP file contains the slimsuite software package used with this submission. [file 1471-2105-11-14-S1.ZIP]

Archive with 46 entries (46 files):
- slimsuite/aaprop.txt
- slimsuite/blosum62.bla
- slimsuite/comparimotif_V3.py
- slimsuite/gnu_general_public_license.txt
- slimsuite/gnu_lesser_general_public_license.txt
- slimsuite/GOPHER Manual.pdf
- slimsuite/gopher_V2.py
- slimsuite/jones.pam
- slimsuite/ned_eigenvalues.py
- slimsuite/ned_rankbydistribution.py
- slimsuite/PEAT Appendices.pdf
- slimsuite/PRESTO Manual.pdf
- slimsuite/qslimfinder.py
- slimsuite/readme.html
- slimsuite/readme.txt
- slimsuite/rje.py
- slimsuite/rje_aaprop.py
- slimsuite/rje_ancseq.py
- slimsuite/rje_blast.py
- slimsuite/rje_dismatrix_V2.py
- slimsuite/rje_disorder.py
- slimsuite/rje_hmm.py
- slimsuite/rje_menu.py
- slimsuite/rje_motif_stats.py
- slimsuite/rje_motif_V3.py
- slimsuite/rje_motiflist.py
- slimsuite/rje_motifocc.py
- slimsuite/rje_pam.py
- slimsuite/rje_scoring.py
- slimsuite/RJE_SEQ Manual.pdf
- slimsuite/rje_seq.py
- slimsuite/rje_sequence.py
- slimsuite/rje_slim.py
- slimsuite/rje_slimcalc.py
- slimsuite/rje_slimcore.py
- slimsuite/rje_slimlist.py
- slimsuite/rje_tm.py
- slimsuite/rje_tree.py
- slimsuite/rje_tree_group.py
- slimsuite/rje_uniprot.py
- slimsuite/rje_xgmml.py
- slimsuite/rje_zen.py
- slimsuite/SLiMFinder Manual.pdf
- slimsuite/slimfinder.py
- slimsuite/slimsearch.py
- slimsuite/unifake.py
