# Supplementary material for: Estimation and efficient computation of the true probability of recurrence of short linear protein sequence motifs in unrelated proteins
Source: BMC Bioinformatics. 2010 Jan 7;11:14. doi: 10.1186/1471-2105-11-14 (PMC2819990; doi:10.1186/1471-2105-11-14)
Supplement: Additional file 1 — Slimsuite software package. This ZIP file contains the slimsuite software package used with this submission. [file 1471-2105-11-14-S1.ZIP › slimsuite/aaprop.txt]

# Based on Property Matrix of Livingstone and Barton.
PROPERTY    I L V C A G M F Y W H K R E Q D N S T P
Hydrophobic 1 1 1 1 1 1 1 1 1 1 1 1 0 0 0 0 0 0 1 0
Polar       0 0 0 0 0 0 0 0 1 1 1 1 1 1 1 1 1 1 1 0
Small       0 0 1 1 1 1 0 0 0 0 0 0 0 0 0 1 1 1 1 1
Proline     0 0 0 0 0 0 0 0 0 0 0 0 0 0 0 0 0 0 0 1
Positive    0 0 0 0 0 0 0 0 0 0 1 1 1 0 0 0 0 0 0 0
Negative    0 0 0 0 0 0 0 0 0 0 0 0 0 1 0 1 0 0 0 0
Charged     0 0 0 0 0 0 0 0 0 0 1 1 1 1 0 1 0 0 0 0
Tiny        0 0 0 0 1 1 0 0 0 0 0 0 0 0 0 0 0 1 0 0
Aliphatic   1 1 1 0 0 0 0 0 0 0 0 0 0 0 0 0 0 0 0 0
Aromatic    0 0 0 0 0 0 0 1 1 1 1 0 0 0 0 0 0 0 0 0
