# Supplementary material for: Estimation and efficient computation of the true probability of recurrence of short linear protein sequence motifs in unrelated proteins
Source: BMC Bioinformatics. 2010 Jan 7;11:14. doi: 10.1186/1471-2105-11-14 (PMC2819990; doi:10.1186/1471-2105-11-14)
Supplement: Additional file 1 — Slimsuite software package. This ZIP file contains the slimsuite software package used with this submission. [file 1471-2105-11-14-S1.ZIP › slimsuite/jones.pam]

A  R  N  D  C  Q  E  G  H  I  L  K  M  F  P  S  T  W  Y  V                                                                           
Ala 0.98754 0.00030 0.00023 0.00042 0.00011 0.00023 0.00065 0.00130 0.00006 0.00020 0.00028 0.00021 0.00013 0.00006 0.00098 0.00257 0.00275 0.00001 0.00003 0.00194
Arg 0.00044 0.98974 0.00019 0.00008 0.00022 0.00125 0.00018 0.00099 0.00075 0.00012 0.00035 0.00376 0.00010 0.00002 0.00037 0.00069 0.00037 0.00018 0.00006 0.00012
Asn 0.00042 0.00023 0.98720 0.00269 0.00007 0.00035 0.00036 0.00059 0.00089 0.00025 0.00011 0.00153 0.00007 0.00004 0.00008 0.00342 0.00135 0.00001 0.00022 0.00011
Asp 0.00062 0.00008 0.00223 0.98954 0.00002 0.00020 0.00470 0.00095 0.00025 0.00006 0.00006 0.00015 0.00004 0.00002 0.00008 0.00041 0.00023 0.00001 0.00015 0.00020
Cys 0.00043 0.00058 0.00015 0.00005 0.99432 0.00004 0.00003 0.00043 0.00016 0.00009 0.00021 0.00004 0.00007 0.00031 0.00007 0.00152 0.00025 0.00016 0.00067 0.00041
Gln 0.00044 0.00159 0.00037 0.00025 0.00002 0.98955 0.00198 0.00019 0.00136 0.00005 0.00066 0.00170 0.00010 0.00002 0.00083 0.00037 0.00030 0.00003 0.00008 0.00013
Glu 0.00080 0.00015 0.00025 0.00392 0.00001 0.00130 0.99055 0.00087 0.00006 0.00006 0.00009 0.00105 0.00004 0.00002 0.00009 0.00021 0.00019 0.00001 0.00002 0.00029
Gly 0.00136 0.00070 0.00035 0.00067 0.00012 0.00011 0.00074 0.99350 0.00005 0.00003 0.00006 0.00016 0.00003 0.00002 0.00013 0.00137 0.00020 0.00008 0.00003 0.00031
His 0.00021 0.00168 0.00165 0.00057 0.00014 0.00241 0.00016 0.00017 0.98864 0.00009 0.00051 0.00027 0.00008 0.00016 0.00058 0.00050 0.00027 0.00001 0.00182 0.00008
Ile 0.00029 0.00011 0.00020 0.00006 0.00003 0.00004 0.00007 0.00004 0.00004 0.98729 0.00209 0.00012 0.00113 0.00035 0.00005 0.00027 0.00142 0.00001 0.00010 0.00627
Leu 0.00023 0.00019 0.00005 0.00004 0.00005 0.00029 0.00006 0.00005 0.00013 0.00122 0.99330 0.00008 0.00092 0.00099 0.00052 0.00040 0.00015 0.00007 0.00008 0.00118
Lys 0.00027 0.00331 0.00111 0.00014 0.00001 0.00118 0.00111 0.00020 0.00011 0.00011 0.00013 0.99100 0.00015 0.00002 0.00011 0.00032 0.00060 0.00001 0.00003 0.00009
Met 0.00042 0.00023 0.00013 0.00008 0.00006 0.00018 0.00011 0.00011 0.00007 0.00255 0.00354 0.00038 0.98818 0.00017 0.00008 0.00020 0.00131 0.00003 0.00006 0.00212
Phe 0.00011 0.00003 0.00004 0.00002 0.00015 0.00002 0.00003 0.00004 0.00009 0.00047 0.00227 0.00002 0.00010 0.99360 0.00009 0.00063 0.00007 0.00008 0.00171 0.00041
Pro 0.00148 0.00038 0.00007 0.00008 0.00003 0.00067 0.00011 0.00018 0.00026 0.00006 0.00093 0.00012 0.00004 0.00007 0.99270 0.00194 0.00069 0.00001 0.00003 0.00015
Ser 0.00287 0.00052 0.00212 0.00031 0.00044 0.00022 0.00018 0.00146 0.00017 0.00021 0.00054 0.00027 0.00007 0.00037 0.00144 0.98556 0.00276 0.00005 0.00020 0.00025
Thr 0.00360 0.00033 0.00098 0.00020 0.00008 0.00021 0.00020 0.00024 0.00011 0.00131 0.00024 0.00060 0.00053 0.00005 0.00060 0.00324 0.98665 0.00002 0.00007 0.00074
Trp 0.00007 0.00065 0.00003 0.00002 0.00023 0.00008 0.00006 0.00040 0.00002 0.00005 0.00048 0.00006 0.00006 0.00021 0.00003 0.00024 0.00007 0.99686 0.00023 0.00017
Tyr 0.00008 0.00010 0.00030 0.00024 0.00041 0.00010 0.00004 0.00006 0.00130 0.00017 0.00022 0.00005 0.00004 0.00214 0.00005 0.00043 0.00012 0.00010 0.99392 0.00011
Val 0.00226 0.00009 0.00007 0.00016 0.00012 0.00008 0.00027 0.00034 0.00003 0.00511 0.00165 0.00008 0.00076 0.00025 0.00012 0.00026 0.00066 0.00004 0.00005 0.98761

P(0.01), amino acid exchange data generated from SWISSPROT Release 22.0
Ref. Jones D.T., Taylor W.R. and Thornton J.M. (1992) CABIOS 8:275-282


Usable sequences: 23824
Final alignments: 5437
Accepted point mutations: 92883

A  R  N  D  C  Q  E  G  H  I  L  K  M  F  P  S  T  W  Y  V


 0.0767477          100     
 0.0516907          82.3263 
 0.0426448          102.697 
 0.0515445          83.8924 
 0.0198027          45.6097 
 0.0407523          83.8825 
 0.0618296          75.7914 
 0.0731516          52.1273 
 0.0229438          91.1374 
 0.0537609          101.99  
 0.0919042          53.7672 
 0.0586762          72.2308 
 0.0238262          94.8144 
 0.0401265          51.3146 
 0.0509007          58.5874 
 0.0687652          115.899 
 0.0585647          107.092 
 0.0142613          25.2297 
 0.0321015          48.7629 
 0.0660051          99.4571 
             
Normalized          Relative 
frequency           mutabilities
(SUM m*f) = 80.240436
-------------------------------------------
