# Supplementary material for: Estimation and efficient computation of the true probability of recurrence of short linear protein sequence motifs in unrelated proteins
Source: BMC Bioinformatics. 2010 Jan 7;11:14. doi: 10.1186/1471-2105-11-14 (PMC2819990; doi:10.1186/1471-2105-11-14)
Supplement: Additional file 1 — Slimsuite software package. This ZIP file contains the slimsuite software package used with this submission. [file 1471-2105-11-14-S1.ZIP › slimsuite/ned_rankbydistribution.py]

#!/usr/bin/python

# Modified SLiMFinder stats module
# Copyright (C) 2009 Norman E. Davey & Richard J. Edwards <redwards@cabbagesofdoom.co.uk>
# To incorporate this module into your own programs, please see GNU Lesser General Public License disclaimer in rje.py

"""
Module:       ned_rankbydistribution
Description:  Modified SLiMFinder stats module
Version:      1.0
Last Edit:    03/09/09
Copyright (C) 2009 Norman E. Davey & Richard J. Edwards - See source code for GNU License Notice

Function:
    This module is a stripped down template for methods only. This is for when a class has too many methods and becomes
    untidy. In this case, methods can be moved into a methods module and 'self' replaced with the relevant object.

Commandline:
    This module is not for standalone running and has no commandline options (including 'help'). All options are handled
    by the parent module.

Uses general modules: re, copy, random, math, sys, time, os, pickle, sets, string, traceback
Uses RJE modules: rje_seq, rje_uniprot, rje, rje_blast, rje_slim
"""
#########################################################################################################################
### SECTION I: GENERAL SETUP & PROGRAM DETAILS                                                                          #
#########################################################################################################################
import re, copy, random, math, sys, time, os, pickle, string, traceback
import rje_seq, rje_uniprot, rje, rje_blast, rje_slim
from sets import Set
#########################################################################################################################
def history():  ### Program History - only a method for PythonWin collapsing! ###
    '''
    # 0.0 - Initial Compilation based on "25 september version". (Probably not!)
    '''
#########################################################################################################################
def todo():     ### Major Functionality to Add - only a method for PythonWin collapsing! ###
    '''
    # [ ] : Fix the bugs with the new implementation.
    '''
#########################################################################################################################
### END OF SECTION I                                                                                                    #
#########################################################################################################################

                                                    ### ~ ### ~ ###

#########################################################################################################################
### SECTION II: GENERAL METHODS                                                                                         #
#########################################################################################################################
def patternFromCode(slim): return rje_slim.patternFromCode(slim)  ### Returns pattern with wildcard for iXj formatted SLiM (e.g. A-3-T-0-G becomes A...TG)
#########################################################################################################################
def slimPos(slim): return (string.count(slim,'-') / 2) + 1  ### Returns the number of positions in a slim
#########################################################################################################################
def slimLen(slim): return len(patternFromCode(slim))    ### Returns length of slim
#########################################################################################################################
def slimDif(slim1,slim2): return rje_slimcore.slimDif(slim1,slim2)  ### Returns no. of dif. pos. between slim1 and slim2
#########################################################################################################################
def reformatMotif(slim):    ### Reformats motif from SLiMFinder "SLiM" format
    '''Reformats motif from SLiMFinder "SLiM" format.'''
    ### ~ [1] Setup ~~~~~~~~~~~~~~~~~~~~~~~~~~~~~~~~~~~~~~~~~~~~~~~~~~~~~~~~~~~~~~~~~~~~~~~~~~~~~~~~~~~~~~~~~~~~~~~~~ ###
    slim = rje_slim.patternFromCode(slim)         # Reformatted motif
    positions = rje_slim.slimPosFromCode(slim)    # No. Defined positions
    gaps = rje_slim.slimLenFromCode(slim) - positions    # No. wildcard "gaps"
    return [slim,positions,gaps]
#########################################################################################################################
### END OF SECTION II                                                                                                   #
#########################################################################################################################

                                                    ### ~ ### ~ ###

#########################################################################################################################
### SECTION III: rankByDistribution Class                                                                               #
#########################################################################################################################
class rankByDistribution:
    '''Main class for new SLiMFinder stats. Modified from Norman's RankByDistribution.py module.'''
#########################################################################################################################
    ### <1> ### Setup Class                                                                                             #
#########################################################################################################################
    def __init__(self,options):
        self.options = options
        self.slimFinderObj = ''
#########################################################################################################################
    ### <2> ### CalculateRankings Methods                                                                               #
#########################################################################################################################
    def calculateRankings(self,SLiMFinderObj):    ### Main Class Ranking calculation method
        '''Main Class Ranking calculation method.'''
        try:### ~ [1] Setup ~~~~~~~~~~~~~~~~~~~~~~~~~~~~~~~~~~~~~~~~~~~~~~~~~~~~~~~~~~~~~~~~~~~~~~~~~~~~~~~~~~~~~~~~~ ###
            self.slimFinderObj = SLiMFinderObj        # SLiMFinder Object
            self.options["minimumSupport"] = 0        # ??? Should this always be 0? Was once SLiMFinderObj.stat['MinOcc']
            cutOff= {}                                # Dictionary of ?
            ### ~ [2] Create motif space ~~~~~~~~~~~~~~~~~~~~~~~~~~~~~~~~~~~~~~~~~~~~~~~~~~~~~~~~~~~~~~~~~~~~~~~~~~~~ ###
            ## ~ [2a] Setup motif maker ~~~~~~~~~~~~~~~~~~~~~~~~~~~~~~~~~~~~~~~~~~~~~~~~~~~~~~~~~~~ ##
            #SLiMFinderObj.printLog("#NORM","Creating motif space")
            motifSpace = SLiMFinderObj.dict['Extremf.']
            motifMake = motifMaker()
            amb = {}
            if False:    #!# >>>> REDUNDANT CODE? <<<< #!#
                for a in SLiMFinderObj.list['Equiv']:
                    for upc in SLiMFinderObj.dict['AAFreq']:
                        summer = 0
                        for aa in a:
                            try: summer += SLiMFinderObj.dict['AAFreq'][upc][aa]
                            except: pass
                        SLiMFinderObj.dict['AAFreq'][upc][str(len(amb))] = summer
                    amb[str(len(amb))] = a
            ## ~ [2b] Create Motif List ~~~~~~~~~~~~~~~~~~~~~~~~~~~~~~~~~~~~~~~~~~~~~~~~~~~~~~~~~~~ ##
            motifCounter = motifMake.createMotifsList(SLiMFinderObj)
            ### ~ [3] Estimating Percentage Each Support ~~~~~~~~~~~~~~~~~~~~~~~~~~~~~~~~~~~~~~~~~~~~~~~~~~~~~~~~~~~~ ###
            createDistribution = Distribution_creator(self.options,SLiMFinderObj)
            SLiMFinderObj.printLog("#PVAL","Calculating expected p-value distribution",log=False)
            binnedMeanOccProb = createDistribution.calculateExpectationSLiMFinder(motifCounter,SLiMFinderObj)
            ## ~ [3a] Calculating p-values ~~~~~~~~~~~~~~~~~~~~~~~~~~~~~~~~~~~~~~~~~~~~~~~~~~~~~~~~ ##
            pValDict = createDistribution.calculateSigDistributions(binnedMeanOccProb,SLiMFinderObj)
            del binnedMeanOccProb
            del motifCounter
            for val in pValDict: cutOff[val] = max(pValDict[val])
            topRanking = self.processSlimFinderObject(SLiMFinderObj,cutOff)            
            pVal_sig = createDistribution.mapMotifsToSig(pValDict,topRanking)            
            ### ~ [4] Calculating Estimated Distribution ~~~~~~~~~~~~~~~~~~~~~~~~~~~~~~~~~~~~~~~~~~~~~~~~~~~~~~~~~~~~ ###
            SLiMFinderObj.printLog("#RANK","Ranking motifs by true Significance",log=False)
            if self.options["fixes"] == "3":
                for i in range(3,self.options["maxLength"] + 1):
                    for score in topRanking[i]:
                        for motif in topRanking[i][score]:
                            self.sigSlimDist(motif[0],pVal_sig[i][score])
            elif self.options["fixes"] == "4":
                for i in range(3,self.options["maxLength"] + 1):
                    SLiMFinderObj.log.printLog("#NORM","Scoring motifs of length " +str(i),newline=True)
                    count = 0
                    for score in topRanking[i]:
                        for motif in topRanking[i][score]:
                            count += 1
                            self.slimFinderObj.log.printLog("\r#NORM","Motif " + str(count) + " of " + str(len(topRanking[i])),newline=False,log=False)
                            self.sigSlimDist(motif[0],pVal_sig[i][score])
                    SLiMFinderObj.log.printLog("\r#NORM","Motif " + str(count) + " of " + str(len(topRanking[i])),newline=True)
            else: raise ValueError
        except: SLiMFinderObj.errorLog('Problem during rankByDistribution.calculateRankings')
        return self.slimFinderObj
#########################################################################################################################
    def slimProbMeanFix(self,slim):
        try:
            #print self.slimFinderObj.list['UP']
            ###~Calculate prob of 1+ occ for each UPC~~~~~~~~~~~~~~~~~~~~~~~~~~~~~~~~~~~~~~~~~~~~~~~~~~~~~~~~~~~~~~~~~###
            p1 = {}         # Dictionary of {upc:chance of 1+ occ in upc}
            ##~~Setup pattern and variable-lenght multiplier~~~~~~~~~~~~~~~~~~~~~~~~~~~~~~~~~~~~~~~~~~~~~~~##
            poslist = []    # List of AA positions in SLiM
            wildlist = []   # List of wildcard lengths in SLiM
            wild = False    # Whether next part is a wildcard length
            mult = 1        # Variable-length multiplier
            for part in string.split(slim,'-'):      # Split SLiM code in components
                ## Update lists ##
                if wild: wildlist.append(part)
                else: poslist.append(part)
                ## Calculate multiplier ##
                if wild:
                    (minx,maxx) = (self.slimFinderObj.stat['MaxWild'],0)
                    for x in part:
                        minx = min(minx,int(x))
                        maxx = max(maxx,int(x))
                    mult *= (int(maxx) - int(minx) + 1)
                wild = not wild
            ##~~Calculate p1+ for each UPC~~~~~~~~~~~~~~~~~~~~~~~~~~~~~~~~~~~~~~~~~~~~~~~~~~~~~~~~~~~~~~~~~~##
            for upc in self.slimFinderObj.list['UP']:
                if self.slimFinderObj.dict['AADimerFreq']: (k,N,p) = self.slimFinderObj.aaDp1(slim,upc)
                else:
                    ## Setup  parameters for binomial ##
                    N = self.slimFinderObj.dict['AAFreq'][upc]['Total']   # Number of possible sites for SLiM to occur
                    p = 1.0                                 # Probability of SLiM at each position
                    k = 1                                   # Number of successful trials (occurrences)
                    if self.slimFinderObj.opt['SeqOcc'] and self.slimFinderObj.slimOccNum(slim,upc) > 1: k = self.slimFinderObj.slimOccNum(slim,upc)
                    ## Calculate p and N from AAFreq and DimFreq ##
                    
                    for pos in poslist:     # AA position
                        posfreq = 0.0
                        for aa in pos: 
                            #print aa,rje.getFromDict(self.dict['AAFreq'][upc],aa,returnkey=False,default=0.0)
                            posfreq += rje.getFromDict(self.slimFinderObj.dict['AAFreq'][upc],aa,returnkey=False,default=0.0)  # Options for ambiguity
                        
                        p *= posfreq
                        
                    for dim in wildlist:    # DimerFreq
                        dimfreq = 0.0
                        for x in dim:
                            try: dimfreq += self.slimFinderObj.dict['DimFreq'][upc][int(x)]   # Options for wildcard length
                            except: pass
                        N *= (dimfreq / len(dim))       # Mutliply by mean dimer frequency
                    N *= mult       # Each length variant is effectively another position the SLiM could occur
                    if p > 1: p = 1.0   # Cannot in reality have p > 1!
                    ## Calculate binomial ##
                    
                    p1[upc] = rje.binomial(k,N,p,usepoisson=False,callobj=self.slimFinderObj)
            return p1
            
        except:
            self.slimFinderObj.errorLog('Error with slimProb(%s)' % slim)
            self.slimFinderObj.dict['Slim'][slim]['Prob'] = 1.0
#########################################################################################################################
    def sigSlimDist(self,slim,score):     ### Adds Score to dictionary and checks against significance cutoff
        '''Adds Score to dictionary and checks against significance cutoff.'''
        self.slimFinderObj.dict['Slim'][slim]["Normf."] = score
        if score <= self.slimFinderObj.stat['ProbCut']: self.slimFinderObj.stat['NormSig'] += 1; return True
        return False
#########################################################################################################################
    def reformatMotif(self,motif):
        motifSplit = motif.split("-")
        slim = ""
        gaps = 0
        positions = 0        
        for i in range(0,len(motifSplit)):
            if i%2 == 0:
                positions += 1
                if len(motifSplit[i]) == 1: slim += motifSplit[i]                    
                else: slim += "[" + motifSplit[i] + "]"
            else:
                if len(motifSplit[i]) > 1:
                    slim += "{"
                    for aa in motifSplit[i]: slim += aa + "," 
                    slim = slim[:-1] + "}"
                else: slim += "."*int(motifSplit[i])                    
                gaps += int(motifSplit[i])        
        return [slim,positions,gaps]
#########################################################################################################################
    def processSlimFinderObject(self,SLiMFinderObj,cutOff):
        try:### ~ [1] Setup ~~~~~~~~~~~~~~~~~~~~~~~~~~~~~~~~~~~~~~~~~~~~~~~~~~~~~~~~~~~~~~~~~~~~~~~~~~~~~~~~~~~~~~~~~ ###
            motifSLiMFinder = {}
            motifcounterSLiMFinder = {}
            topRanking = {}
            counter = 0
            sigtype = {'2':'SigV','3':'SigPrime','4':'SigPrimeV'}[self.options["fixes"]]
            for i in range(self.options["minLength"],self.options["maxLength"] + 1): topRanking[i] = {}
            ### ~ [1] Calculate True Distribution ~~~~~~~~~~~~~~~~~~~~~~~~~~~~~~~~~~~~~~~~~~~~~~~~~~~~~~~~~~~~~~~~~~~ ###
            for slim in SLiMFinderObj.dict["Slim"]:
                try:
                    SLiMFinderObj.progLog('\r#PROB','Calculating SLiM Probabilities %d of %d (%3.2f%%)' % (counter, SLiMFinderObj.slimNum(),100*float(counter)/SLiMFinderObj.slimNum()))                    
                    counter += 1
                    [motif,positions,gaps] =  self.reformatMotif(slim)
                    motif = slim
                    SLiMFinderObj.sigSlim(slim,rankfilter=False)
                    cum_bi_score = SLiMFinderObj.dict['Slim'][slim]['Prob']                    
                    if cum_bi_score < cutOff[positions]:
                        if len(topRanking[positions]) < 100:
                            if cum_bi_score in topRanking[positions]: topRanking[positions][cum_bi_score].append([motif,0])
                            else: topRanking[positions][cum_bi_score] = [[motif,0]]                            
                        elif max(topRanking[positions].keys()) > cum_bi_score:
                            del topRanking[positions][max(topRanking[positions].keys())]
                            if cum_bi_score in topRanking[positions]: topRanking[positions][cum_bi_score].append([motif,0])
                            else: topRanking[positions][cum_bi_score] = [[motif,0]]
                except: SLiMFinderObj.errorLog('Problem with processSlimFinderObject for %s' % slim)
            SLiMFinderObj.printLog('\r#PROB','Calculation of %s %s SLiM Probabilities complete.' % (SLiMFinderObj.slimNum(),sigtype))
            return topRanking        
        except: SLiMFinderObj.errorLog('Big Problem with processSlimFinderObject'); raise
#########################################################################################################################
    def createBLASTOBjectPointerDict(self,blastObject):     #!!! Cannot find called anywhere !!!#
        pointerDict = {}
        for object in blastObject:
            pointerDict[object.info["Name"]] = object
        return pointerDict
#########################################################################################################################
    def collapseList(self,listTemp):
        stringTemp = ""
        for values in listTemp:
            stringTemp += values
        return stringTemp
#########################################################################################################################
    def calculateRankingsMeanFix(self,SLiMFinderObj):
        try:
            self.slimFinderObj = SLiMFinderObj
            self.options["minimumSupport"] = 0
            
            cutOff = {}
            for i in range(3,self.options["maxLength"] + 1):
                cutOff[i] = 1
                
            topRanking= self.processSlimFinderObject(SLiMFinderObj,cutOff)
            createDistribution = Distribution_creator(self.options,SLiMFinderObj)
        
            SLiMFinderObj.printLog("#RANK","Ranking motifs by expectation",log=False)
            for i in range(3,self.options["maxLength"] + 1):
                ptxt = "Scoring motifs of length " +str(i)
                SLiMFinderObj.progLog("\r#RANK",ptxt)
            
                count = 0
                for score in topRanking[i]:
                    for motif in topRanking[i][score]:
                        count += 1
                        SLiMFinderObj.progLog("\r#RANK",'%s: Motif %s of %s' % (ptxt,rje.integerString(count),rje.integerString(len(topRanking[i]))))
                    
                        k = self.slimFinderObj.slimUP(motif[0])
                        
                        successProb = self.slimProbMeanFix(motif[0]).values()
                    
                        #self.sigSlimDist(motif[0],pVal_sig[i][score])
                        prob = createDistribution.meanFixProb(k,successProb)
                        
                        #self.slimFinderObj.dict['Slim'][motif[0]]['Sig'],self.slimFinderObj.dict['Slim'][motif[0]]['E']
                        
                        #print self.slimFinderObj.dict['Extremf.'][i] ,
                        e = self.slimFinderObj.dict['Extremf.'][i]*prob[0]
                        
                        try:
                            Sigv = rje.poisson(1,e,callobj=self.slimFinderObj)
                        except:
                            print "[]",e
                            Sigv = 1
                            
                        
                        self.sigSlimDist(motif[0],Sigv)
                SLiMFinderObj.printLog("\r#RANK",'%s: Motif %s of %s.' % (ptxt,rje.integerString(count),rje.integerString(len(topRanking[i]))))
            return self.slimFinderObj
        except: SLiMFinderObj.errorLog('Big Problem with calculateRankingsMeanFix()')
#########################################################################################################################
### END OF SECTION III                                                                                                  #
#########################################################################################################################

                                                    ### ~ ### ~ ###

#########################################################################################################################
### SECTION IV: motifMaker Class                                                                                        #
#########################################################################################################################
class motifMaker:
#########################################################################################################################
    ### <1> ### Setup Class                                                                                             #
#########################################################################################################################
    def __init__(self):
        self.options = {}
#########################################################################################################################
    ### <2> ### Main MotifMaker methods                                                                                 #
#########################################################################################################################
    def createMotifsList(self,slimfinderObj):    ### Creates Motif Space
        '''Creates Motif Space.'''
        try:### ~ [1] Setup ~~~~~~~~~~~~~~~~~~~~~~~~~~~~~~~~~~~~~~~~~~~~~~~~~~~~~~~~~~~~~~~~~~~~~~~~~~~~~~~~~~~~~~~~~ ###
            self.options["maxLength"] = slimfinderObj.stat['SlimLen']
            aaOcc = ['A','R','N','D','C','E','G','H','I','L','K','M','F','P','S','T','W','Y','V','Q']
            motifCounter = {}
            ### ~ [2] Calculate motif space for each range of motif            
            for k in range(2,self.options["maxLength"] + 1):    #!# Changed to 2 for minic < 3 #!#
                c = range(1,k + 1)
                paths = self.diophantine(k,c)
                merlist = []
                motifs = {}
                for path in paths:
                    mul = 1
                    counter = self.convertPath(path)
                    comb = self.factorial(sum(counter))/self.path_product(counter)
                    [count,motifs] = self.buildMotifPath(path,counter,copy.deepcopy(aaOcc),len(counter) - 1,len(counter) - 1,0,[0]*(sum(path)),motifs,comb,aaOcc)
                motifCounter[k] = motifs
            return motifCounter
        except: slimfinderObj.errorLog('Problem during createMotifsList'); raise
#########################################################################################################################
    def buildMotif(self,aa_list,k,k_max,count,parent,motifList):
        if k == k_max: parent = [0]*(k_max + 1)
        for aa in aa_list:
            parent[k] = aa
            if k == 0:
                count += 1
                motifList.append("".join(parent))
            if k > 0: [count,motifList] = self.buildMotif(aa_list,k -1,k_max,count,parent,motifList)
        return [count,motifList]
#########################################################################################################################
    ### <3> ### Path methods                                                                                            #
#########################################################################################################################
    def diophantine(self,n,c):      ### Not sure what this does
        '''Not sure what this does.'''
        results = self.diophantine_rec(n,c,len(c) - 1,[],[],0,0)
        nodes = {}
        for path in results[1]:
            for node in path:
                nodes[node.keys()[0]] = node.values()[0]
        paths = []
        for path in results[1]:
            cur_bins = []
            start = path[len(path)-1].keys()[0]
            for i in range(1,nodes[start][0]): cur_bins.append(0)
            cur_bins.append(nodes[start][1])
            while nodes[start][3] > 0:
                start = nodes[start][3]
                cur_bins.append(nodes[start][1])
            paths.append(cur_bins)
        return paths
#########################################################################################################################
    def diophantine_rec(self,n,coef,l,path,results,count,parent):
        parent = count
        for r in range(n/coef[l] + 1):
            count += 1
            if l == 0:
                path.append({count:[l+1,n/coef[l],n-(n/coef[l]),parent]})
                break
            else:
                if n - coef[l]*r > 0:
                    path.append({count:[ l+1,r,n - coef[l]*r,parent]})
                    [path,results,count] = self.diophantine_rec(n - coef[l]*r,coef,l-1,path,results,count,parent)                    
                elif n - coef[l]*r == 0:                    
                    path.append({count:[l+1,r,n - coef[l]*r,parent]})
                    break
        if len(path) >0: results.append(path)
        path = []
        return [path,results,count]     # Why return an empty list? (Never used)
#########################################################################################################################
    def convertPath(self,path):
        counter = []
        for i in range(len(path) - 1, -1,-1): counter += [i +1]*path[i] 
        counter.reverse()
        return counter
#########################################################################################################################
    def buildMotifPath(self,path,counter,aa_list,k,k_max,count,parent,motifs,comb,aaOcc):
        if k == k_max: parent = [""]*(k_max + 1)
        if (len(path[1:]) -(path[1:].count(1) + path[1:].count(0)) > 0):
            if k < k_max:
                for i in range(0,k - 1): parent[i] = ""
                if counter[k] != counter[k+1]:
                    aa_list = copy.deepcopy(aaOcc)
                    for aa in parent[1:]:    
                        try: aa_list.remove(aa[0])
                        except: pass
            while len(aa_list) > 0:
                aa = aa_list[len(aa_list)-1]
                aa_list.remove(aa)
                parent[k] = aa*(counter[k])
                if k == 0:
                    count += 1    
                    motif = "".join(parent)
                    motifs[motif] = comb
                if k > 0:
                    temp = copy.deepcopy(aa_list)    
                    [count,motifs] = self.buildMotifPath(path,counter,temp,k -1,k_max,count,parent,motifs,comb,aaOcc)
        elif counter[k] == 1:
            while len(aa_list) > 0:
                aa = aa_list.pop()
                if aa in parent:
                    [count,motif] = self.buildMotifPath(path,counter,copy.deepcopy(aa_list),k -1,k_max,count,parent,motifs,comb,aaOcc)
                else:
                    parent[k] = aa*(counter[k])
                    if k == 0:
                        count += 1
                        motif = "".join(parent)
                        motifs[motif] = comb
                    if k > 0:
                        [count,motif] = self.buildMotifPath(path,counter,copy.deepcopy(aa_list),k -1,k_max,count,parent,motifs,comb,aaOcc)
        else:
            for i in range(0,len(aa_list)):    
                try: aa = aa_list[i]
                except: aa = aa_list[len(aa_list) - 1]                    
                if counter.count(counter[k]) > 1: aa_list.remove(aa)
                parent[k] = aa*(counter[k])                
                if k == 0:
                    count += 1
                    motif = "".join(parent)
                    motifs[motif] = comb                    
                if k > 0:
                    try:
                        temp = copy.deepcopy(aa_list)
                        temp.remove(aa)
                    except: pass                        
                    [count,motifs] = self.buildMotifPath(path,counter,temp,k -1,k_max,count,parent,motifs,comb,aaOcc)
        if len(aa_list) == 0 and k == -1:
            count += 1
            motif = "".join(parent)
            motifs[motif] = comb
        return [count,motifs]
#########################################################################################################################   
    def loopLength(self,n,depth,max_depth,aas,path,count,merList,combs):
        if depth <= max_depth:
            for i in range(n,-1,-1):
                temp = []
                temp += path + [i]
                [count,merList] =self.loopLength(i,depth+1,max_depth,aas,temp,count,merList,combs)
        else:
            test_path = [path.count(p) for p in Set(path)]
            test_path.sort()                
            motif = "".join([aas[v] for v in path])
            merList[motif] = combs[str(test_path)]            
            count +=1            
        return [count,merList]
#########################################################################################################################
    ### <4> ### Maths methods                                                                                           #
#########################################################################################################################
    def permutations(self,n,r): #no replacement
        return self.factorial(n)/(self.factorial(n - r))
#########################################################################################################################
    def chose(self,n,k):
        return self.factorial(n)/(self.factorial(n - k)*self.factorial(k))
#########################################################################################################################
    def multichose(self,n,k):
        return self.factorial(n + k - 1)/(self.factorial(k)*self.factorial(n - 1))
#########################################################################################################################
    def factorial(self,m,s=0):
        value = 1
        if m != 0:
            while m != s:
                value = value*m
                m = m - 1
        return value
#########################################################################################################################
    def path_product(self,counter):
        prod =  1
        for val in counter:
            if val > 0: prod *= self.factorial(val)
        return prod
#########################################################################################################################
### END OF SECTION VI                                                                                                   #
#########################################################################################################################

                                                    ### ~ ### ~ ###

#########################################################################################################################
### SECTION V: Distribution_creator Class                                                                               #
#########################################################################################################################
class Distribution_creator:   
#########################################################################################################################
    ### <1> ### Setup Class                                                                                             #
#########################################################################################################################
    def __init__(self,options,SLiMFinderObj):
        self.options = options        
        self.startTime = time.time()
        self.SLiMFinderObj = SLiMFinderObj
#########################################################################################################################
    def walltime(self): return self.SLiMFinderObj.wallTime()
#########################################################################################################################
    ### <2> ### Main Methods                                                                                            #
#########################################################################################################################            
    def calculateExpectationSLiMFinder(self,merList,SLiMFinderObject):  ### Corrected expectation calculation
        '''Corrected expectation calculation.'''
        try:### ~ [0] Setup ~~~~~~~~~~~~~~~~~~~~~~~~~~~~~~~~~~~~~~~~~~~~~~~~~~~~~~~~~~~~~~~~~~~~~~~~~~~~~~~~~~~~~~~~~ ###
            expectation_Dict = {}
            expectation_Fixed_Dict = {}
            distributionCumulative = {}
            expectationBins = {}
            min_expect = {}
            max_expect = {}
            range_expect = {}
            jumps_expect = {}
            posfreqDict = {}
            binnedDict = {}
            ### ~ [2] Calculate for each length ~~~~~~~~~~~~~~~~~~~~~~~~~~~~~~~~~~~~~~~~~~~~~~~~~~~~~~~~~~~~~~~~~~~~~ ###            
            for lengths in range(self.options["minLength"],self.options["maxLength"] + 1):            
                sortedMerlist = merList[lengths].keys()
                sortedMerlist.sort()
                expectation_Dict[lengths] = {}
                expectation_Fixed_Dict[lengths] = {}
                ptxt = 'Calculating %dmer motifs' % lengths
                counter = 0                
                for motif in sortedMerlist:                    
                    SLiMFinderObject.progLog("\r#PVAL",'%s: %s of %s (%.2f%%)' % (ptxt,rje.integerString(counter),rje.integerString(len(merList[lengths])),(100*float(counter)/len(merList[lengths]))))
                    sys.stdout.flush()
                    counter += 1                    
                    p1 = {}
                    for upc in SLiMFinderObject.list['UP']:
                        N = SLiMFinderObject.dict['AAFreq'][upc]['Total']   # Number of possible sites for SLiM to occur
                        p = 1.0                                 # Probability of SLiM at each position
                        k = 1                                   # Number of successful trials (occurrences)                        
                        for aa in motif: p *= rje.getFromDict(SLiMFinderObject.dict['AAFreq'][upc],aa,returnkey=False,default=0.0)  # Options for ambiguity
                       
                        if p > 1:
                            p = 1.0   
                                
                        p1[upc] = rje.binomial(k,N,p,usepoisson=False,callobj=SLiMFinderObject)
                            
                        expectation_Dict[lengths][motif] = sum(p1.values())/SLiMFinderObject.UPNum()
                        expectation_Fixed_Dict[lengths][motif] = p1
            
                        self.walltime()
                        
                sortMe = expectation_Dict[lengths].values()
                SLiMFinderObject.printLog("\r#PVAL",'Calculation of corrected expectation for %s %dmer motifs complete.' % (rje.integerString(len(merList[lengths])),lengths))
                sortMe.sort()
                
                val = min(expectation_Dict[lengths].values())
            
                try:
                    exponent = math.floor(math.log10(math.fabs(val)))
                except:
                    exponent = 32
                    
                temp = {}
                #print len(expectation_Dict[lengths])
                for motif in expectation_Dict[lengths]:
                    rounded = round(expectation_Dict[lengths][motif],abs(int(exponent))+1)
                    if rounded in temp:
                        temp[rounded][0] += merList[lengths][motif]
                        temp[rounded][1] += [motif]
                        temp[rounded][2] += [expectation_Dict[lengths][motif]]*merList[lengths][motif]
                        #temp[rounded][3] = expectation_Fixed_Dict[lengths][motif]
                    else:
                        temp[rounded] = [merList[lengths][motif],[motif],[expectation_Dict[lengths][motif]]*merList[lengths][motif],expectation_Fixed_Dict[lengths][motif].values()]
                
                    self.walltime()
                    
                binnedDict[lengths] = {}
            
                
                for entry in temp:
                    meanScore = sum(temp[entry][2])/temp[entry][0]
                    binnedDict[lengths][meanScore] = temp[entry]
                    
        
            return  binnedDict
        except: SLiMFinderObject.errorLog('Problem during calculateExpectationSLiMFinder()'); raise
#########################################################################################################################            
    def multList(self,listM,counts,length,SLiMFinderObject):
        prod = 1.0
        for x in listM:
            prod *= (1 - x)**(counts[x][0][2]*pow(SLiMFinderObject.stat['MaxWild']-SLiMFinderObject.stat['MinWild']+1,(length-1)))
        return prod
#########################################################################################################################
    def findIndex(self,p,sorter,index_start,index_end):
        if not sorter or p > sorter[index_end]: return [-1,-1]
        if p < sorter[index_start]: return [0,0]
        if index_end - index_start <= 1: return [index_start,index_end]
        else: 
            if sorter[index_start + (index_end- index_start )/2] > p:
                [index_1,index_2] = self.findIndex(p,sorter,index_start,index_start + ( index_end- index_start )/2)
            elif sorter[index_start + (index_end- index_start )/2] < p:
                [index_1,index_2] = self.findIndex(p,sorter,index_start + (index_end- index_start)/2,index_end)
            else:
                return [index_start + ( index_end- index_start )/2,index_start + (index_end- index_start)/2]
        return [index_1,index_2]
#########################################################################################################################
    def calculateSigDistributions(self,meanMotifProbData,SLiMFinderObject):
        try:### ~ [0] Setup ~~~~~~~~~~~~~~~~~~~~~~~~~~~~~~~~~~~~~~~~~~~~~~~~~~~~~~~~~~~~~~~~~~~~~~~~~~~~~~~~~~~~~~~~~ ###
            p_valueDict = {}    # Dictionary of {slimlength:
            shuffleMatrix = {}  # Dictionary of {slimlength:
            pVal_Sid_dict = {}  # Dictionary of {slimlength:
            ### ~ [1] Generate Shuffle Matrices ~~~~~~~~~~~~~~~~~~~~~~~~~~~~~~~~~~~~~~~~~~~~~~~~~~~~~~~~~~~~~~~~~~~~~ ###
            for length in range(self.options["minLength"],self.options["maxLength"] + 1):
                ## ~ [1a] Setup sorted Mean Motif Probabilities ~~~~~~~~~~~~~~~~~~~~~~~~~~~~~~~~~~~ ##
                #SLiMFinderObject.deBug('%s: meanMotifProbData[length]' % length)
                sortedMeanMotifProb = meanMotifProbData[length].keys()
                sortedMeanMotifProb.sort()
                shuffleMatrix[length] = {}
                p_valueDict[length] = {}
                pVal_Sid_dict[length] = {}
                
                count = 0
                for prob in sortedMeanMotifProb:
                    #print prob,meanMotifProbData[length][prob]
                    
                    count += 1
                    SLiMFinderObject.progLog("\r#SHUFF","Initialising Shuffle Matrix %.3f%%" %(float(count*100)/len(sortedMeanMotifProb)))
                    sys.stdout.flush()
                    
                    temp = [[],[],0]
                    #for k in range(0,SLiMFinderObject.UPNum() + 1):
                    try:
                        for k in range(SLiMFinderObject.UPNum(),0,-1):
                            #print "\n",k,prob,
                            if self.options["fixes"] == "3":
                                bi_vals = self.calculate_p(k,prob,SLiMFinderObject)
                            elif self.options["fixes"] == "4":
                                bi_vals = self.meanFixProb(k,copy.deepcopy(meanMotifProbData[length][prob][3]))
                            else: raise ValueError
                                
                            if bi_vals[0] < 0.1**length and bi_vals[0] > 0.1**16:
                                temp[0] = [bi_vals[0]] + temp[0]
                                temp[1] = [bi_vals[1]] + temp[1]
                                temp[2] = meanMotifProbData[length][prob][0]
                            
                        if temp[0][0] in shuffleMatrix[length]:
                            shuffleMatrix[length][temp[0][0]].append(temp)
                        else:
                            shuffleMatrix[length][temp[0][0]] = [temp]
                    except KeyboardInterrupt: raise
                    except:
                        #if SLiMFinderObject.opt['DeBug']: SLiMFinderObject.errorLog('ShuffleProblem')
                        pass
                    #count += meanMotifProbData[length][prob][0]
                    self.walltime()
                
                sorter = shuffleMatrix[length].keys()
                sorter.sort()
                
                summer = 0
                try: cum_p = sorter.pop(-1)        #!# Pop from empty list for Sigv #!#
                except: SLiMFinderObject.errorLog('Empty shuffleMatrix for length %s!' % length); continue
                temp = shuffleMatrix[length][cum_p]
                last = [temp[0][2],cum_p]
                    
                #mul = (1 - sorter.pop(0))**(shuffleMatrix[length][sorter[0]][0][2]*pow(SLiMFinderObject.stat['MaxWild']-SLiMFinderObject.stat['MinWild']+1,(length-1)))
                mul = self.multList(sorter,shuffleMatrix[length],length,SLiMFinderObject)
                #print "%1.16e"%mul
                count = 0
                while len(sorter) > 0:
                    
                    SLiMFinderObject.progLog("\r#ITER ","%.5f iterating towards 1: Length %s" % (float(mul),str(length)))
                    sys.stdout.flush()
                    
                    cum_p = sorter.pop(-1)
                    #print len(sorter),
                    #mul_old = mul
                    #mul = self.multList(sorter,shuffleMatrix[length],length,SLiMFinderObject)
                    #print mul, mul_old,cum_p,shuffleMatrix[length][cum_p][0][2]
                    #print mal,len(sorter),
                    #print last
                    try:
                        d = ((1 - cum_p)**(shuffleMatrix[length][cum_p][0][2]*pow(SLiMFinderObject.stat['MaxWild']-SLiMFinderObject.stat['MinWild']+1,(length-1))))
                        m = (1 - last[-1])**(last[0]*pow(SLiMFinderObject.stat['MaxWild']-SLiMFinderObject.stat['MinWild']+1,(length-1)))
                        #print  "%1.5e"%m,"%1.5e"%d,mul,self.multList(sorter,shuffleMatrix[length],length,SLiMFinderObject)
                        if count%500 == 0:
                            mul = self.multList(sorter,shuffleMatrix[length],length,SLiMFinderObject)
                        else:
                            mul = m*(mul/d)
                    except:
                        raise
                    
                    temp = shuffleMatrix[length][cum_p]
                    new_p = temp[0][0][0]
                    last = [temp[0][2],new_p]
                    
                    temp[0][0].pop(0)
                    temp[0][1].pop(0)
                    
                    count += 1#temp[0][2]
                    #mul *= (1 - cum_p)**(temp[0][2]*pow(SLiMFinderObject.stat['MaxWild']-SLiMFinderObject.stat['MinWild']+1,(length-1)))
                    #print mul,count
                    
                    try:
                        p_valueDict[length][cum_p] = 1 - mul
                    except:
                        pass
                    
                    
                    del shuffleMatrix[length][cum_p]
                    
                    
                    if len(temp[0][0]) > 0:
                        try:
                            shuffleMatrix[length][new_p ] = temp
                            [index,index2] = self.findIndex(new_p,sorter,0,len(sorter)-1)
                            
                            if index == -1:
                                sorter.append(new_p)
                            else:
                                sorter.insert(index ,new_p)
                        except:
                            print temp
                            SLiMFinderObject.errorLog('Problem during calculateSigDistributions()')
    
                    self.walltime()
                    
                            
                #print count        
                SLiMFinderObject.printLog("#\r#SHUFF","ShuffleMatrix created for " + str(length) + "mers" + " "*30,log=False)
            return p_valueDict
                    
        except: SLiMFinderObject.errorLog('Error during calculateSigDistributions()'); raise
#########################################################################################################################
    def mapMotifsToSig(self,p_valueDict,topRanking):
            pVal_Sid_dict = {}
            
            for length in topRanking:
                try:
                    pVal_Sid_dict[length] = {}
                    sorter = p_valueDict[length].keys()
                    sorter.sort()
                    
                    sortMotifs = topRanking[length].keys()
                    sortMotifs.sort()
                    
                    
                    for p in sortMotifs:
                        try:
                            index = self.findIndex(p,sorter,0,len(sorter)-1)
                            pVal_Sid_dict[length][p] = p_valueDict[length][sorter[index[0]]]
                        except:
                            pVal_Sid_dict[length][p] = 1
                except:
                    raise
                    pass
                    
            return pVal_Sid_dict        
    
    def chose(self,n,k):
        return self.factorial(n)/(self.factorial(n - k)*self.factorial(k))
#########################################################################################################################
    def factorial(self,m,s=0):
        value = 1
        if m != 0:
            while m != s:
                value = value*m
                m = m - 1
        return value        
#########################################################################################################################
    def buildMotifPath(self,aa_list,k,k_max,count,parent,motifs,aaOcc):
    
        if k == k_max:
            parent = [""]*(k_max + 1)
            
        while len(aa_list) > 0:
            aa = aa_list[len(aa_list)-1]
                
            aa_list.remove(aa)
            parent[k] = aa
            
            if k == 0:
                count += 1    
                motif = parent
                motifs[count] = copy.deepcopy(motif)
        
            if k > 0:
                temp = copy.deepcopy(aa_list)
            
                [count,motifs] = self.buildMotifPath(temp,k -1,k_max,count,parent,motifs,aaOcc)
    
        return [count,motifs]
#########################################################################################################################
    def probabilityPerm(self,list1,list2):  ### Product of successes of list1 and failures of list2 (I think!)
        '''Product of successes of list1 and failures of list2 (I think!).'''
        for x in list1: list2.remove(x)            
        prob = 1
        for i in list1: prob *= i
        for k in list2: prob *= 1 - k            
        return prob
#########################################################################################################################
    def meanFixProb(self,k,successProb):
        #print "-"*10
        #print k,len(successProb) ,successProb 
        
        [count,motifs] = self.buildMotifPath(copy.deepcopy(successProb),k - 1,k - 1,0,{},{},successProb)
        
        bi_p = 0
    
        for motif in motifs:
            bi_p += self.probabilityPerm(motifs[motif],copy.deepcopy(successProb))
            
        cum_p = bi_p
        
        for i in range(k+1,len(successProb) +1):
            #successProb = self.slimProbMeanFix(slim).values()
            #print k,len(successProb) ,successProb 
            [count,motifs] = self.buildMotifPath(copy.deepcopy(successProb),i - 1,i - 1,0,{},{},successProb)
    
            p = 0
            
            for motif in motifs:
                p += self.probabilityPerm(motifs[motif],copy.deepcopy(successProb))
            
            cum_p += p
            
        return [cum_p,bi_p]
#########################################################################################################################
    def calculate_p(self,k,expected,SLiMFinderObject):
        try:            
            n = SLiMFinderObject.UPNum()
            p = rje.binomial(k,n,expected,usepoisson=False,exact=True,callobj=SLiMFinderObject)
            cum_p = rje.binomial(k,n,expected,usepoisson=False,callobj=SLiMFinderObject)
            return [cum_p,p]
        except: SLiMFinderObject.errorLog('Error during calculate_p()'); raise
#########################################################################################################################
### END OF SECTION V                                                                                                    #
#########################################################################################################################

                                                    ### ~ ### ~ ###

#########################################################################################################################
### SECTION VI: 'MAIN' PROGRAM                                                                                          #
#########################################################################################################################
if __name__ == "__main__":  ### Print message to screen if called from commandline.
    try: print __doc__
    except: print 'Cataclysmic run error:', sys.exc_info()[0]
    sys.exit()
#########################################################################################################################
### END OF SECTION VI                                                                                                   #
#########################################################################################################################
