# Supplementary material for: Estimation and efficient computation of the true probability of recurrence of short linear protein sequence motifs in unrelated proteins
Source: BMC Bioinformatics. 2010 Jan 7;11:14. doi: 10.1186/1471-2105-11-14 (PMC2819990; doi:10.1186/1471-2105-11-14)
Supplement: Additional file 1 — Slimsuite software package. This ZIP file contains the slimsuite software package used with this submission. [file 1471-2105-11-14-S1.ZIP › slimsuite/rje_dismatrix_V2.py]

#!/usr/bin/python

# See below for name and description
# Copyright (C) 2007 Richard J. Edwards <redwards@cabbagesofdoom.co.uk>
#  
# This program is free software; you can redistribute it and/or modify it under the terms of the GNU General Public License
# as published by the Free Software Foundation; either version 2 of the License, or (at your option) any later version.
# 
# This program is distributed in the hope that it will be useful, but WITHOUT ANY WARRANTY; without even the implied
# warranty of MERCHANTABILITY or FITNESS FOR A PARTICULAR PURPOSE. See the GNU General Public License for more details.
#
# You should have received a copy of the GNU General Public License along with this program; if not, write to 
# the Free Software Foundation, Inc., 51 Franklin St, Fifth Floor, Boston, MA  02110-1301  USA
#
# Author contact: <redwards@cabbagesofdoom.co.uk> / 31 Shanagarry, Milltown Road, Milltown, Dublin 8, Ireland.
#
# To incorporate this module into your own programs, please see GNU Lesser General Public License disclaimer in rje.py

"""
Module:       rje_dismatrix
Description:  Distance Matrix Module 
Version:      2.3
Last Edit:    09/04/08
Copyright (C) 2007  Richard J. Edwards - See source code for GNU License Notice

Function:
    DisMatrix Class. Stores distance matrix data and contains methods for extra calculations, such as MST. If pylab is
    installed, a distance matrix can also be turned into a heatmap.

Commandline:
    loadmatrix=FILE : Loads a matrix from FILE [None]
    symmetric=T/F   : Whether the matrix should be symmetrical (e.g. DisAB = DisBA) [False]
    outmatrix=X     : Type for output matrix - text / mysql / phylip

Uses general modules: copy, os, re, string, sys, time
Uses RJE modules: rje
Other modules needed: None
"""
#########################################################################################################################
### SECTION I: GENERAL SETUP & PROGRAM DETAILS                                                                          #
#########################################################################################################################
import copy, os, random, re, string, sys, time
#########################################################################################################################
### User modules - remember to add *.__doc__ to cmdHelp() below
import rje, rje_zen
#########################################################################################################################
def history():  ### Program History - only a method for PythonWin collapsing! ###
    '''
    # 0.0 - Initial Compilation.
    # 1.0 - Working version used in several programs.
    # 2.0 - Updated module inline with newer modules and layout. Incorporation of Minimum Spanning Tree.
    # 2.1 - Attempted in incorporate pylab heatmap generation from distance matrix.
    # 2.2 - Added loading of matrix from GABLAM-style database file.
    # 2.3 - Added UPGMA method.
    '''
#########################################################################################################################
def todo():     ### Major Functionality to Add - only a method for PythonWin collapsing! ###
    '''
    # [ ] : Possibly add a mergeCase() method to combine mixed case versions of same keys.
    # [ ] : Finish heat map implementation at some point.
    # [ ] : Consider implementing simple NJ method. (To learn how!)
    # [ ] : Add XGMML output
    '''
#########################################################################################################################
def makeInfo():     ### Makes Info object
    '''Makes rje.Info object for program.'''
    (program, version, last_edit, copyright) = ('RJE_DISMATRIX', '2.3', 'April 2008', '2007')
    description = 'Distance Matrix Module'
    author = 'Dr Richard J. Edwards.'
    comments = ['This program is still in development and has not been published.',rje_zen.Zen().wisdom()]
    return rje.Info(program,version,last_edit,description,author,time.time(),copyright,comments)
#########################################################################################################################
def cmdHelp(info=None,out=None,cmd_list=[]):   ### Prints *.__doc__ and asks for more sys.argv commands
    '''Prints *.__doc__ and asks for more sys.argv commands.'''
    try:
        if not info: info = makeInfo()
        if not out: out = rje.Out()
        help = cmd_list.count('help') + cmd_list.count('-help') + cmd_list.count('-h')
        if help > 0:
            print '\n\nHelp for %s %s: %s\n' % (info.program, info.version, time.asctime(time.localtime(info.start_time)))
            out.verbose(-1,4,text=__doc__)
            if rje.yesNo('Show general commandline options?'): out.verbose(-1,4,text=rje.__doc__)
            if rje.yesNo('Quit?'): sys.exit()
            cmd_list += rje.inputCmds(out,cmd_list)
        elif out.stat['Interactive'] > 1: cmd_list += rje.inputCmds(out,cmd_list)    # Ask for more commands
        return cmd_list
    except SystemExit: sys.exit()
    except KeyboardInterrupt: sys.exit()
    except: print 'Major Problem with cmdHelp()'
#########################################################################################################################
def setupProgram(): ### Basic Setup of Program
    '''
    Basic setup of Program:
    - Reads sys.argv and augments if appropriate
    - Makes Info, Out and Log objects
    - Returns [info,out,log,cmd_list]
    '''
    try:
        ### Initial Command Setup & Info ###
        info = makeInfo()
        cmd_list = rje.getCmdList(sys.argv[1:],info=info)      ### Load defaults from program.ini
        ### Out object ###
        out = rje.Out(cmd_list=cmd_list)
        out.verbose(2,2,cmd_list,1)
        out.printIntro(info)
        ### Additional commands ###
        cmd_list = cmdHelp(info,out,cmd_list)
        ### Log ###
        log = rje.setLog(info=info,out=out,cmd_list=cmd_list)
        return [info,out,log,cmd_list]
    except SystemExit: sys.exit()
    except KeyboardInterrupt: sys.exit()
    except:
        print 'Problem during initial setup.'
        raise
#########################################################################################################################
### END OF SECTION I                                                                                                    #
#########################################################################################################################

                                                    ### ~ ### ~ ###

#########################################################################################################################
### SECTION II: DisMatrix Class                                                                                         #
#########################################################################################################################
class DisMatrix(rje.RJE_Object):     
    '''
    Sequence Distance Matrix Class. Author: Rich Edwards (2007). This class can handle *positive* distances only!

    Info:str
    - Name = Name of matrix
    - Type = Identifying type (e.g. 'PWAln ID'). Should be same as key in SeqList.obj
    - Description = Extra information if desired
    - OutMatrix = Type for output matrix - text / mysql / phylip
    
    Opt:boolean
    - Symmetric = Whether Seq1->Seq2 = Seq2->Seq1

    Stat:numeric

    List:list

    Dict:dictionary
    - Matrix = dictionary of Object pairs and their distance {Obj1:{Obj2:Dis}}

    Obj:RJE_Objects
    '''
    def objNum(self): return len(self.dict['Matrix'])
    def sortObj(self): return rje.sortKeys(self.dict['Matrix'])
#########################################################################################################################
    ### <1> ### Class Initiation etc.: sets attributes                                                                  #
#########################################################################################################################
    def _setAttributes(self):   ### Sets Attributes of Object
        '''Sets Attributes of Object.'''
        ### Basics ###
        self.infolist = ['Name','Type','Description','OutMatrix']
        self.optlist = ['Symmetric']
        self.statlist = []
        self.listlist = []
        self.dictlist = ['Matrix']
        self.objlist = []
        ### Defaults ###
        self._setDefaults(info='None',opt=False,stat=0.0,obj=None,setlist=True,setdict=True)
        ### Other Attributes ###
#########################################################################################################################
    def _cmdList(self):     ### Sets Attributes from commandline
        '''
        Sets attributes according to commandline parameters:
        - see .__doc__ or run with 'help' option
        '''
        for cmd in self.cmd_list:
            try:
                ### General Options ###
                self._generalCmd(cmd)
                ### Class Options ###
                self._cmdRead(cmd,type='info',att='OutMatrix')
                self._cmdRead(cmd,type='file',att='Name',arg='loadmatrix')
                self._cmdReadList(cmd,'opt',['Symmetric'])  
            except: self.log.errorLog('Problem with cmd:%s' % cmd)
#########################################################################################################################
    ### <2> ### Basic Matrix Methods                                                                                    #
#########################################################################################################################
    def addDis(self,obj1,obj2,dis):     ### Adds a distance to matrix
        '''
        Adds a distance to matrix.
        >> obj1 and obj2:key Objects
        >> dis:Float = 'Distance' measure
        '''
        if self.dict['Matrix'].has_key(obj1): self.dict['Matrix'][obj1][obj2] = dis
        else: self.dict['Matrix'][obj1] = {obj2:dis}
#########################################################################################################################
    def getDis(self,obj1,obj2,default=None):     ### Returns distance from matrix or None if comparison not made.
        '''
        Returns distance from matrix or None if comparison not made.
        >> obj1 and obj2: Objects
        >> default:anything = distance returned if comparison not made.
        << Float = 'Distance' measure
        '''
        try: return self.dict['Matrix'][obj1][obj2]
        except: pass    # Cannot do that!
        if self.opt['Symmetric']:
            try: return self.dict['Matrix'][obj2][obj1]
            except: pass    # Cannot do that!
        return default
#########################################################################################################################
    def objName(self,obj):  ### Returns object name
        '''Returns object name.'''
        try: return obj.shortName()
        except:
            try: return obj.info['Name']
            except: return obj
#########################################################################################################################
    def rename(self,newnames={},missing='keep'):   ### Goes through matrix and renames objects using given dictionary
        '''
        Goes through matrix and renames objects using given dictionary.
        >> newnames:dict = mapping of existing names to new names
        >> missing:str = treatment of names missing as keys (keep/delete)
        '''
        try:### ~ [1] Go through self.dict['Matrix'] and replace everything ~~~~~~~~~~~~~~~~~~~~~~~~~~~~~~~~~~~~~~~~~ ###
            newmatrix = {}
            for obj1 in self.dict['Matrix'].keys()[0:]:
                if obj1 not in newnames and missing[:3] in ['del','rem']: continue
                if obj1 in newnames: new1 = newnames[obj1]
                else: new1 = obj1
                newmatrix[new1] = {}
                for obj2 in self.dict['Matrix'][obj1]:
                    if obj2 not in newnames and missing[:3] in ['del','rem']: continue
                    if obj2 in newnames: new2 = newnames[obj2]
                    else: new2 = obj2
                    newmatrix[new1][new2] = self.dict['Matrix'][obj1][obj2]
            self.dict['Matrix'] = newmatrix
        except: self.log.errorLog('Problem during rje_dismatrix_V2.rename()')
#########################################################################################################################
    def remove(self,obj):   ### Removes object for self.dict['Matrix']
        '''Removes object for self.dict['Matrix'].'''
        if obj in self.dict['Matrix']: self.dict['Matrix'].pop(obj)
        for obj1 in self.dict['Matrix']:
            if obj in self.dict['Matrix'][obj1]: self.dict['Matrix'][obj1].pop(obj)
#########################################################################################################################
    ### <3> ### Symmetry Methods                                                                                        #
#########################################################################################################################
    def checkSymmetry(self,force=False):    ### Checks symmetry of matrix and forces if desired
        '''Checks symmetry of matrix and forces if desired.'''
        try:### ~ [1] Assess symmetry ~~~~~~~~~~~~~~~~~~~~~~~~~~~~~~~~~~~~~~~~~~~~~~~~~~~~~~~~~~~~~~~~~~~~~~~~~~~~~~~ ###
            sym = True
            for obj1 in self.dict['Matrix']:
                for obj2 in self.dict['Matrix'][obj1]:
                    if self.getDis(obj1,obj2) != self.getDis(obj1,obj2):
                        sym = False
                        break

            ### ~ [2] Force and/or update ~~~~~~~~~~~~~~~~~~~~~~~~~~~~~~~~~~~~~~~~~~~~~~~~~~~~~~~~~~~~~~~~~~~~~~~~~~~ ###
            self.opt['Symmetric'] = sym
            if force: self.forceSymmetry()
            return self.opt['Symmetric']
        except: self.log.errorLog(rje_zen.Zen().wisdom())
        return False
#########################################################################################################################
    def forceSymmetry(self,method='min',missing=-1):   ### Compresses an Asymmetrical matrix into a symmetrical one
        '''
        Compresses an Asymmetrical matrix into a symmetrical one.
        >> method:str = method for combining distances: min/max/mean
        >> missing:float = Value to be given to missing distances. If < 0 will ignore these values.
        '''
        ### Setup ###
        if self.opt['Symmetric']: return
        self.opt['Symmetric'] = True
        if method not in ['min','max','mean']:
            self.log.errorLog('Force Symmetry method "%s" not recognised. Will use "min".' % method,printerror=False)
            method = 'min'
        ### Force symmetry ###
        newmatrix = DisMatrix(self.log,self.cmd_list)
        for obj1 in self.dict['Matrix']:
            for obj2 in self.dict['Matrix'][obj1]:
                if not newmatrix.dict['Matrix'].has_key(obj2): newmatrix.dict['Matrix'][obj2] = {}
                if newmatrix.getDis(obj1,obj2,-1) >= 0: continue    # Already there
                dis1 = self.getDis(obj1,obj2,default=missing)
                dis2 = self.getDis(obj2,obj1,default=missing)
                if not self.dict['Matrix'].has_key(obj2):
                    if dis1 >=0 and dis2 >=0:   ## Combine data
                        if method == 'min': newmatrix.addDis(obj2,obj1,min(dis1,dis2))
                        if method == 'max': newmatrix.addDis(obj2,obj1,max(dis1,dis2))
                        if method == 'mean': newmatrix.addDis(obj2,obj1,sum(dis1,dis2)/2.0)
                    elif dis1 >= 0 or dis2 >= 0: newmatrix.addDis(obj2,obj1,max(dis1,dis2))
                else:
                    if dis1 >=0 and dis2 >=0:   ## Combine data
                        if method == 'min': newmatrix.addDis(obj1,obj2,min(dis1,dis2))
                        if method == 'max': newmatrix.addDis(obj1,obj2,max(dis1,dis2))
                        if method == 'mean': newmatrix.addDis(obj1,obj2,sum(dis1,dis2)/2.0)
                    elif dis1 >= 0 or dis2 >= 0: newmatrix.addDis(obj1,obj2,max(dis1,dis2))
        ### Update ###
        self.dict['Matrix'] = newmatrix.dict['Matrix']
#########################################################################################################################
    def maxDis(self):   ### Returns maximum distance in matrix
        '''Returns maximum distance in matrix.'''
        maxdis = 0
        for obj1 in self.dict['Matrix']:
            for obj2 in self.dict['Matrix'][obj1]: maxdis = max(maxdis,self.getDis(obj1,obj2,-1))
        return maxdis
#########################################################################################################################
    def minDis(self,missing=1.0):   ### Returns minimum distance in matrix
        '''
        Returns maximum distance in matrix.
        >> missing:float [1.0] = Value to be assigned missing distances (and starting min dis)
        '''
        mindis = missing
        for obj1 in self.dict['Matrix']:
            for obj2 in self.dict['Matrix'][obj1]: mindis = max(mindis,self.getDis(obj1,obj2,missing))
        return mindis
#########################################################################################################################
    def minDisPair(self,missing=1.0):   ### Returns minimum distance in matrix
        '''
        Returns maximum distance in matrix.
        >> missing:float [1.0] = Value to be assigned missing distances (and starting min dis)
        >> returnpair:bool [False] = whether to return pair of objects with mindis rather than distance
        '''
        mindis = missing
        pair = ()
        for obj1 in self.dict['Matrix']:
            for obj2 in self.dict['Matrix'][obj1]:
                if obj2 == obj1: continue
                if not pair or self.getDis(obj1,obj2,missing) < mindis:
                    pair = (obj1,obj2)
                    mindis = self.getDis(obj1,obj2,missing)
        return (pair[0],pair[1],mindis)
#########################################################################################################################
    ### <4> ### Minimum Spanning Tree (MST) Methods - adapted from Norman                                               #
#########################################################################################################################
    def MST(self,objkeys=[],normalisation=1.0): ### Calculate MST size for listed objects in matrix
        '''
        Calculate MST size for listed objects in matrix. Adapted from Norman Davey's SlimDiscApp.
        >> objkeys:list = list of object keys for MST calculation
        >> normalisation:float = MST weighting factor (similarities raised to this power)
        '''
        ### Setup ###
        self.forceSymmetry()
        if not objkeys: objkeys = rje.sortKeys(self.dict['Matrix'])
        min_span_tree = [None] * len(objkeys)
        maxdis = max(1.0,self.maxDis())
        high_scores = {}        #objkeys:0.0}
        for obj in objkeys: high_scores[obj] = maxdis
        high_scores[objkeys[0]] = 0.0
        min_queue = objkeys[0:]

        ### Object Loop ###
        while min_queue:
            obj1 = min_queue.pop(0)     # Obj with lowest high_score
            edges = self.findEdges(objkeys,obj1)
            for obj2 in edges:  # Works through other proteins backwards (why backwards?!)
                dis = pow(self.getDis(obj1,obj2,1.0),normalisation)
                if obj2 in min_queue and dis < high_scores[obj2]:
                    min_span_tree[objkeys.index(obj2)] = obj1
                    high_scores[obj2] = dis
                    min_queue = self.sortMinQueue(min_queue,high_scores)
        return 1 + sum(high_scores.values())

        ### Neighbours ###
        neighbours = {}
        for obj1 in objkeys:
            obj2 = min_span_tree[objkeys.index(obj1)]
            if obj2:
                sim = pow(self.getDis(obj1,obj2,1.0),normalisation)
                if obj1 in neighbours: neighbours[obj1].append([obj2,sim])
                else: neighbours[obj1] = [[obj2,sim]]
                if obj2 in neighbours: neighbours[obj2].append([obj1,sim])
                else: neighbours[obj2] = [[obj1,sim]]

        return [1+sum(high_scores.values()),neighbours]
#########################################################################################################################
    def sortMinQueue(self,min_queue,high_scores):   ### Returns min_queue list ordered by high_score
        '''Returns min_queue list ordered by high_score (smallest to highest).'''
        for i in range(len(min_queue)):
            for j in range(i):
                if high_scores[min_queue[i]] <= high_scores[min_queue[j]]:
                    (min_queue[i],min_queue[j]) = (min_queue[j],min_queue[i])
        return min_queue
#########################################################################################################################
    def findEdges(self,objkeys,obj):   ### Not sure why but it returns a reversed list of all other objects
        '''Not sure why but it returns a reversed list of all other objects.'''
        edges = objkeys[0:]
        edges.reverse()
        if obj in edges: edges.remove(obj)
        return edges
#########################################################################################################################
    ### <5> ### Matrix input/output methods                                                                             #
#########################################################################################################################
    def loadFromDataTable(self,filename=None,delimit=None,clear=True,key1='Qry',key2='Hit',distance='Qry_OrderedAlnID',normalise=100.0,inverse=True,checksym=False):  ### Loads distance matrix from e.g. GABLAM output
        '''
        Loads distance matrix from e.g. GABLAM output. (Defaults are for GABLAM)
        >> filename:str = Input file name. Will use self.info['Name'] if None.
        >> delimit:str = Text delimiter. Will ascertain from filename if None.
        >> clear:bool = Whether to clear the current matrix before loading the new one.
        >> key1:str ['Qry'] = column identifying obj1 key for matrix
        >> key2:str ['Hit'] = column identifying obj2 key for matrix
        >> distance:str ['Qry_OrderedAlnID'] = column storing distance measure to read
        >> normalise:float [100.0] = normalise distances to 0-1 scale by dividing by this number (if non-zero)
        >> inverse:bool [True] = whether to subtract value from 1 to get distance (reading a similarity measure)
        >> checksym:bool [False] = Whether to check symmetry of matrix. Will enforce and/or update self.opt['Symmetry']
        '''
        try:### ~ [1] Setup filename and options. Check for file ~~~~~~~~~~~~~~~~~~~~~~~~~~~~~~~~~~~~~~~~~~~~~~~~~~~~ ###
            if not filename: filename = self.info['Name']
            if not os.path.exists(filename):
                self.log.errorLog('Matrix data file "%s" not found' % filename,printerror=False)
                return False
            if not delimit: delimit = rje.delimitFromExt(filename=filename)
            if clear: self.dict['Matrix'] = {}

            ### ~ [2] Load distance matrix from filename ~~~~~~~~~~~~~~~~~~~~~~~~~~~~~~~~~~~~~~~~~~~~~~~~~~~~~~~~~~~~ ###
            data = rje.dataDict(self,filename,mainkeys=[key1,key2],datakeys=[distance],delimit=delimit)
            (dx,dtot) = (0.0,float(len(data)))
            for pair in data.keys()[0:]:
                self.log.printLog('\r#DIS','Reading "%s" matrix from %s: %.1f%%' % (distance,filename,dx/dtot),newline=False,log=False)
                dx += 100
                (obj1,obj2) = string.split(pair,delimit)
                dis = string.atof(data.pop(pair)[distance])
                if normalise: dis /= normalise
                if inverse: dis = 1.0 - dis
                self.addDis(obj1,obj2,dis)
            self.log.printLog('\r#DIS','Reading "%s" matrix from %s: %s distances read.' % (distance,filename,rje.integerString(dtot)))
            
            ### ~ [3] Check symmetry of matrix ~~~~~~~~~~~~~~~~~~~~~~~~~~~~~~~~~~~~~~~~~~~~~~~~~~~~~~~~~~~~~~~~~~~~~~ ###
            if checksym: self.checkSymmetry(force=self.opt['Symmetric'])
            return True
        except:
            self.log.errorLog(rje_zen.Zen().wisdom())
            return False
#########################################################################################################################
    def loadMatrix(self,filename=None,delimit=None,clear=True,usecase=False,checksym=True,default=0.0):   ### Loads distance matrix 
        '''
        Loads distance matrix from a delimited file. The first column should contain unique identifiers, each of which
        should also have a column heading of its own. If self.opt['Symmetry'] is True then symmetry will be enforced.
        >> filename:str = Input file name. Will use self.info['Name'] if None.
        >> delimit:str = Text delimiter. Will ascertain from filename if None.
        >> clear:bool = Whether to clear the current matrix before loading the new one.
        >> usecase:bool = Enforces matching of case for rows and columns. Else with match any case column to rows.
        >> checksym:bool = Whether to check symmetry of matrix. Will enforce and/or update self.opt['Symmetry']
        >> default:float = Default values to be given to empty cells.
        '''
        try:### ~ [1] Setup filename and options. Check for file ~~~~~~~~~~~~~~~~~~~~~~~~~~~~~~~~~~~~~~~~~~~~~~~~~~~~ ###
            if not filename: filename = self.info['Name']
            if not os.path.exists(filename):
                self.log.errorLog('Matrix file "%s" not found' % filename,printerror=False)
                return False
            if not delimit: delimit = rje.delimitFromExt(filename=filename)
            if clear: self.dict['Matrix'] = {}

            ### ~ [2] Load distance matrix from filename ~~~~~~~~~~~~~~~~~~~~~~~~~~~~~~~~~~~~~~~~~~~~~~~~~~~~~~~~~~~~ ###
            data = rje.dataDict(self,filename,delimit=delimit,getheaders=True)
            ## ~ [2a] Setup matching dictionary for different case in column headers ~~~~~~~~~~~~~~~~~~~~~~~~~~~~~~~~ ###
            headers = data.pop('Headers')
            casemap = {}
            if not usecase:
                for h in headers:
                    if h not in data:   # Needs case mapping
                        for obj1 in data:
                            if obj1.lower() == h.lower():
                                casemap[h] = obj1
                                break
            ### ~ [2b] Update matrix from data dictionary ~~~~~~~~~~~~~~~~~~~~~~~~~~~~~~~~~~~~~~~~~~~~~~~~~~~~~~~~~~~ ###
            for obj1 in data:
                for h in data[obj1]:
                    if h in casemap: obj2 = casemap[h]
                    else: obj2 = h
                    try: self.addDis(obj1,obj2,string.atof(data[obj1][h]))
                    except: self.addDis(obj1,obj2,default)

            ### ~ [3] Check symmetry of matrix ~~~~~~~~~~~~~~~~~~~~~~~~~~~~~~~~~~~~~~~~~~~~~~~~~~~~~~~~~~~~~~~~~~~~~~ ###
            if checksym: self.checkSymmetry(force=self.opt['Symmetric'])
            return True
        except:
            self.log.errorLog(rje_zen.Zen().wisdom())
            return False
#########################################################################################################################
    def saveMatrix(self,objkeys,filename='matrix.txt',delimit=',',format=None,log=True,default=1.0):   ### Saves matrix 
        '''
        Saves matrix in file. Uses None for missing values.
        >> objkeys:list of Objects that form keys of matrix in output order
        >> filename:str = output file name
        >> delimit:str = separator between columns
        >> format:str = 'text' [Default], 'mysql' = lower case header, 'phylip' = phylip
        >> log:Boolean = whether to print report to log [True]
        >> default:anything = distance to use when no distance present in dictionary
        '''
        try:### ~ [1] Setup formatting ~~~~~~~~~~~~~~~~~~~~~~~~~~~~~~~~~~~~~~~~~~~~~~~~~~~~~~~~~~~~~~~~~~~~~~~~~~~~~~ ###
            if not format: format = self.info['OutMatrix']
            if format == 'None' and self.opt['MySQL']: format = 'mysql'
            elif format == 'None': format = 'text'
                
            ### ~ [2] Output to file ~~~~~~~~~~~~~~~~~~~~~~~~~~~~~~~~~~~~~~~~~~~~~~~~~~~~~~~~~~~~~~~~~~~~~~~~~~~~~~~~ ###
            MATRIX = open(filename, 'w')
            ## ~ [2a] Header ~~~~~~~~~~~~~~~~~~~~~~~~~~~~~~~~~~~~~~~~~~~~~~~~~~~~~~~~~~~~~~~~~~~~~~ ##
            header = ['SEQ']
            for obj in objkeys: header.append(self.objName(obj))
            if format == 'mysql': MATRIX.write('%s\n' % string.join(header,delimit).lower())
            elif format == 'phylip':
                MATRIX.write('%d\n' % len(objkeys))
                delimit = ' '
            else: MATRIX.write('%s\n' % string.join(header,delimit))
            ## ~ [2b] Matrix ~~~~~~~~~~~~~~~~~~~~~~~~~~~~~~~~~~~~~~~~~~~~~~~~~~~~~~~~~~~~~~~~~~~~~~ ##
            for obj1 in objkeys:
                if format == 'phylip':
                    try:
                        if len(self.objName(obj1)) < 10: sname = self.objName(obj1)
                        else: sname = '%d' % (objkeys.index(obj1)+1)
                    except: sname = obj1[:10]
                    while len(sname) < 10: sname = '%s ' % sname
                    matline = [sname]
                else: matline = [self.objName(obj1)]
                for obj2 in objkeys: matline.append(str(self.getDis(obj1,obj2,default)))
                MATRIX.write('%s\n' % string.join(matline,delimit))
            ## ~ [2c] Finish ~~~~~~~~~~~~~~~~~~~~~~~~~~~~~~~~~~~~~~~~~~~~~~~~~~~~~~~~~~~~~~~~~~~~~~ ##
            MATRIX.close()
            if log: self.log.printLog('#MAT','%s Distance matrix out to %s (%s format).' % (self.info['Name'],filename,format))
        except: self.log.errorLog(rje_zen.Zen().wisdom())  
#########################################################################################################################
    def saveCytoscape(self,basename=None,type='dis',cutoff=1.0,inverse=False,selflink=False):   ### Outputs matrix in Cytoscape format
        '''
        Outputs matrix in Cytoscape format.
        >> basename:str [None] = Basic name for files. Will use rje.baseFile(self.info['Name']) if missing.
        >> type:str ['dis'] = Type of interaction for *.sif file.
        >> cutoff:float [1.0] = Distances >= this will not be output as links
        >> inverse:bool [False] = If True, distances below cutoff will not be output
        >> selflink:bool [False] = whether to output self distances
        '''
        try:### ~ [1] Setup ~~~~~~~~~~~~~~~~~~~~~~~~~~~~~~~~~~~~~~~~~~~~~~~~~~~~~~~~~~~~~~~~~~~~~~~~~~~~~~~~~~~~~~~~~ ###
            if not basename: basename = rje.baseFile(self.info['Name'])
            sif = '%s.sif' % basename   # Basic network
            eoa = '%s.eoa' % basename   # Edge attributes
            SIF = open(sif,'w')
            EDGE = open(eoa,'w')
            EDGE.write('Distance\n')

            ### ~ [2] Output ~~~~~~~~~~~~~~~~~~~~~~~~~~~~~~~~~~~~~~~~~~~~~~~~~~~~~~~~~~~~~~~~~~~~~~~~~~~~~~~~~~~~~~~~ ###
            objlist = rje.sortKeys(self.dict['Matrix'])
            for obj1 in objlist:
                for obj2 in objlist:
                    if self.opt['Symmetric'] and objlist.index(obj2) < objlist.index(obj1): continue
                    elif obj1 == obj2 and not selflink: continue
                    dis = self.getDis(obj1,obj2,cutoff)
                    if dis >= cutoff and not inverse: continue
                    elif inverse and dis <= cutoff: continue
                    SIF.write('%s %s %s\n' % (self.objName(obj1),type,self.objName(obj2)))
                    EDGE.write('%s (%s) %s = %s\n' % (self.objName(obj1),type,self.objName(obj2),dis))
            SIF.close()
            EDGE.close()
            self.log.printLog('#SIF','%s matrix output in Cytoscape format to %s and %s' % (basename,sif,eoa))
        except: self.log.errorLog('rje_dismatrix.saveCytoscape(%s) failure' % basename)            
#########################################################################################################################
    ### <6> ### Clustering methods                                                                                      #
#########################################################################################################################
    def upgma(self,sym='mean',nosim=1.0,log=True):  ### Generates a UPGMA tree (NSF) from distance matrix
        '''
        Generates a UPGMA tree (NSF) from distance matrix.
        >> sym:str ['mean'] = Symmetry method to employ
        >> nosim:float [1.0] = Distance to be given for missing distances (no similarity)
        '''
        try:### ~ [0] ~ Setup ~~~~~~~~~~~~~~~~~~~~~~~~~~~~~~~~~~~~~~~~~~~~~~~~~~~~~~~~~~~~~~~~~~~~~~~~~~~~~~~~~~~~~~~ ###
            self.checkSymmetry()                # UPGMA needs a symmetrical distance matrix
            self.forceSymmetry(method=sym)      # Force symmetry if not already a feature
            cladex = self.objNum() - 1          # Max number of clades to generate
            cx = 0                              # No. clades generated so far
            clades = {}                         # Dictionary of clade: [objects]
            depth = {}                          # Depth of clades
            if cladex <= 0:
                self.printLog('#UPGMA','Too few (%d) objects for UPGMA clustering!' % self.objNum())
                if self.objNum(): return '%s;' % self.objName(self.dict['Matrix'].keys()[0])
                return ';'
            ## ~ [0a] ~ Setup UPGMA Dictionary ~~~~~~~~~~~~~~~~~~~~~~~~~~~~~~~~~~~~~~~~~~~~~~~~~~~~ ##
            upgma = DisMatrix(self.log,self.cmd_list)   # UPGMA dismatix object for calculations
            for obj1 in self.dict['Matrix']:
                for obj2 in self.dict['Matrix'][obj1]: upgma.addDis(obj1,obj2,self.getDis(obj1,obj2,nosim))
            ### ~ [1] ~ UPGMA clustering ~~~~~~~~~~~~~~~~~~~~~~~~~~~~~~~~~~~~~~~~~~~~~~~~~~~~~~~~~~~~~~~~~~~~~~~~~~~~ ###
            while upgma.objNum() > 1:                       # More than one cluster: keep clustering
                ## ~ [1a] ~ Determine next clade pair to cluster ~~~~~~~~~~~~~~~~~~~~~~~~~~~~~~~~~~ ##
                if log: self.printLog('\r#UPGMA','Clustering %d clades   |' % upgma.objNum(),newline=False,log=False)
                cluster = upgma.minDisPair(nosim)           # Returns (obj1,obj2,distance)
                if log: self.printLog('\r#UPGMA','Clustering %s and %s   |' % (upgma.objName(cluster[0]),upgma.objName(cluster[1])),newline=False,log=False)
                ## ~ [1b] ~ New clade details ~~~~~~~~~~~~~~~~~~~~~~~~~~~~~~~~~~~~~~~~~~~~~~~~~~~~~ ##
                branchlen = [float(cluster[2])/2.0] * 2     # Ancestral branch length for each clade
                for i in range(2):
                    if cluster[i] in depth: branchlen[i] -= depth[cluster[i]]
                newclade = '(%s:%.4f,%s:%.4f)' % (upgma.objName(cluster[0]),branchlen[0],upgma.objName(cluster[1]),branchlen[1])
                #self.deBug(newclade)
                depth[newclade] = float(cluster[2]) / 2.0   # Store depth of new clade
                clades[newclade] = []                       # Store list of original objects in new clade
                for i in range(2):
                    if cluster[i] in clades: clades[newclade] += clades[cluster[i]]
                    else: clades[newclade].append(cluster[i])
                    upgma.remove(cluster[i])                # Remove clustered object from matrix
                ## ~ [1c] ~ Replace old clades with new clade ~~~~~~~~~~~~~~~~~~~~~~~~~~~~~~~~~~~~~ ##
                newmatrix = {}                              # Dictionary of {upgma obj:new clade distance}
                for obj in upgma.dict['Matrix'].keys():     # Take each object in turn
                    newdis = []                             # Going to take all-by-all mean
                    oldclade = [obj]
                    if obj in clades: oldclade = clades[obj]
                    for obj1 in oldclade:
                        for obj2 in clades[newclade]:
                            newdis.append(self.getDis(obj1,obj2,nosim))     # Use original distances
                    upgma.addDis(newclade,obj,rje.meanse(newdis)[0])        # Add mean to upgma for next cycle
            if log: self.printLog('\n#UPGMA','UPGMA Clustering of %d objects complete!' % self.objNum())
            ### ~ [2] ~ Return NSF tree ~~~~~~~~~~~~~~~~~~~~~~~~~~~~~~~~~~~~~~~~~~~~~~~~~~~~~~~~~~~~~~~~~~~~~~~~~~~~~ ###
            #self.deBug(newclade)
            return '%s;' % newclade
        except:
            self.log.errorLog('UPGMA Error')
            raise
#########################################################################################################################
    def cluster(self,maxdis=0):  ### Returns a list of clusters objects
        '''Returns a list of clusters objects.'''
        try:### ~ [1] Setup  ~~~~~~~~~~~~~~~~~~~~~~~~~~~~~~~~~~~~~~~~~~~~~~~~~~~~~~~~~~~~~~~~~~~~~~~~~~~~~~~~~~~~~~~~ ###
            self.list['Clusters'] = clusters = []
            clusdict = {}
            for obj in self.sortObj():
                clusdict[obj] = []
                for obj2 in self.sortObj():
                    if (maxdis and self.getDis(obj,obj2,1.0) <= maxdis) or (not maxdis and self.getDis(obj,obj2,1.0) < 1.0):
                        clusdict[obj].append(obj2)
            ### ~ [2] Make clusters ~~~~~~~~~~~~~~~~~~~~~~~~~~~~~~~~~~~~~~~~~~~~~~~~~~~~~~~~~~~~~~~~~~~~~~~~~~~~~~~~~ ###
            while clusdict:
                obj = rje.sortKeys(clusdict)[0]
                clusters.append([obj])
                cluslen = 0
                while cluslen < len(clusters[-1]):
                    self.progLog('\r#CLUS','%d clusters (%d keys remaining)' % (len(clusters),len(clusdict)))
                    cluslen = len(clusters[-1])
                    for obj in clusters[-1]:
                        if clusdict.has_key(obj):
                            for p in clusdict.pop(obj):
                                if p not in clusters[-1]: clusters[-1].append(p)
                clusters[-1].sort()
            self.printLog('\r#CLUS','%d clusters generated from %d keys (maxdis=%.2f)' % (len(clusters),self.objNum(),maxdis))
            self.list['Clusters'] = clusters
            return clusters
        except: self.errorLog('%s matrix.cluster() error' % self.info['Name'])
        return []
#########################################################################################################################
    ### <7> ### PyLab heatmap methods                                                                                   #
#########################################################################################################################
    def heatMap(self):  ### This is an experimental method using Pylab to draw a heatmap based on matrix
        '''This is an experimental method using Pylab to draw a heatmap based on matrix.'''
        try:
            try: import pylab
            except: print 'Could not import pylab. May be missing!'

            data = {}
            for a in 'abcde':
                data[a] = {}
                for b in 'abcde':
                    r = random.randint(0,3)
                    if r > 0: data[a][b] = 1.0 - (1.0 / r)
                    else: data[a][b] = 1.0
                    try: data[b][a] = data[a][b]
                    except: pass
                    #x#data[a][b] = (data[a][b] * 0.6) + 0.4


            if self.loadMatrix(): data = self.dict['Matrix']


            myx = []
            myy = []
            myz = []

            for a in rje.sortKeys(data):
                myx.append([])
                myy.append([])
                myz.append([])
                for b in rje.sortKeys(data[a]):
                    myx[-1].append(rje.sortKeys(data[a]).index(b))
                    myy[-1].append(rje.sortKeys(data).index(a))
                    myz[-1].append(data[a][b])
                myx[-1].append(myx[-1][-1]+1)
                myy[-1].append(myy[-1][-1])
                #myz[-1].append(0.0)
            myx.append(myx[-1][0:])
            myy.append([myy[-1][-1] + 1] * len(myy[-1]))
            #myz.append([0.0] * len(myz[-1]))
                

            print myz

            myx = pylab.array(myx)
            myy = pylab.array(myy)
            myz = pylab.array(myz)

            pylab.pcolor(myx,myy,myz,cmap=pylab.cm.hot,shading='flat')
            pylab.colorbar()
            #pylab.xticks(pylab.arange(5), ('a','b','c','d','e') )
            pylab.xticks(pylab.arange(0.5,len(data)+0.5), rje.sortKeys(data), multialignment='center',rotation=90)
            pylab.yticks(pylab.arange(0.5,len(data)+0.5), rje.sortKeys(data), multialignment='center')
            pylab.show()

            #x#rje.choice('Close')
            pylab.close()

        except: self.log.errorLog(rje_zen.Zen().wisdom())                        
#########################################################################################################################
### End of SECTION II: DisMatrix Class                                                                                  #
#########################################################################################################################

                                                    ### ~ ### ~ ###

#########################################################################################################################
### SECTION III: SPECIFIC METHODS                                                                                       #
#########################################################################################################################
def sortQueue(min_queue,high_scores):   ### Returns min_queue list ordered by high_score
    '''Returns min_queue list ordered by high_score (smallest to highest).'''
    for i in range(len(min_queue)):
        for j in range(i):
            if high_scores[min_queue[i]] <= high_scores[min_queue[j]]:
                (min_queue[i],min_queue[j]) = (min_queue[j],min_queue[i])
    return min_queue
#########################################################################################################################
### END OF SECTION III                                                                                                  #
#########################################################################################################################

                                                    ### ~ ### ~ ###

#########################################################################################################################
### SECTION IV: MAIN PROGRAM                                                                                            #
#########################################################################################################################
def runMain():
    ### ~ [1] ~ Basic Setup of Program  ~~~~~~~~~~~~~~~~~~~~~~~~~~~~~~~~~~~~~~~~~~~~~~~~~~~~~~~~~~~~~~~~~~~~~~~~~~~~~ ###
    try: [info,out,mainlog,cmd_list] = setupProgram()
    except SystemExit: return  
    except:
        print 'Unexpected error during program setup:', sys.exc_info()[0]
        return 
    ### ~ [2] ~ Rest of Functionality... ~~~~~~~~~~~~~~~~~~~~~~~~~~~~~~~~~~~~~~~~~~~~~~~~~~~~~~~~~~~~~~~~~~~~~~~~~~~~ ###
    try:
        DisMatrix(mainlog,cmd_list).heatMap()
        print '\n\n *** No standalone functionality! *** \n\n'
        print rje_zen.Zen().wisdom()
    ### ~ [3] ~ End ~~~~~~~~~~~~~~~~~~~~~~~~~~~~~~~~~~~~~~~~~~~~~~~~~~~~~~~~~~~~~~~~~~~~~~~~~~~~~~~~~~~~~~~~~~~~~~~~~ ###
    except SystemExit: return  # Fork exit etc.
    except KeyboardInterrupt: mainlog.errorLog('User terminated.')
    except: mainlog.errorLog('Fatal error in main %s run.' % info.program)
    mainlog.printLog('#LOG', '%s V:%s End: %s\n' % (info.program,info.version,time.asctime(time.localtime(time.time()))))
#########################################################################################################################
if __name__ == "__main__":      ### Call runMain 
    try: runMain()
    except: print 'Cataclysmic run error:', sys.exc_info()[0]
    sys.exit()
#########################################################################################################################
### END OF SECTION IV                                                                                                   #
#########################################################################################################################
